# Supplementary material for: Perceived role of hot food in the pathogenesis of oesophageal cancer: a qualitative study in the Arsi Zone, Oromia, Central Ethiopia
Source: J Nutr Sci. 2021 Jan 8;10:e1. doi: 10.1017/jns.2020.53 (PMC8057510; doi:10.1017/jns.2020.53)
Supplement: Supplementary file 1 [file S2048679020000531sup001.zip]

Archive with 3 entries (3 files):
- Additional_files_3 .docx
- Additional_file_1.docx
- Additional_file_2.docx
